# Supplementary material for: Integrative Multi-Omics Analysis of the Rumen in Tan Sheep with Contrasting Average Daily Gain
Source: Microorganisms. 2025 Dec 18;13(12):2882. doi: 10.3390/microorganisms13122882 (PMC12736088; doi:10.3390/microorganisms13122882)
Supplement: Supplementary file 1 [file microorganisms-13-02882-s001.zip]

Archive with 1 entries (1 files):
- microorganisms-4020132-supplementary.pdf
